# Supplementary material for: Pathogenicity and selective constraint on variation near splice sites
Source: Genome Res. 2019 Feb;29(2):159–70. doi: 10.1101/gr.238444.118 (PMC6360807; doi:10.1101/gr.238444.118)
Supplement: Supplemental Material [file supp_gr.238444.118_Supplemental_code_and_data.zip]

Archive with 50 entries (35 files):
- Supplementary_code_and_data/
- Supplementary_code_and_data/Figure1_MAPS_Deficit/
- Supplementary_code_and_data/Figure1_MAPS_Deficit/Example_processing_Figure1.bash
- Supplementary_code_and_data/Figure1_MAPS_Deficit/plotting/
- Supplementary_code_and_data/Figure1_MAPS_Deficit/plotting/.Rhistory
- Supplementary_code_and_data/Figure1_MAPS_Deficit/plotting/Deficit_data_to_CI.txt
- Supplementary_code_and_data/Figure1_MAPS_Deficit/plotting/MAPS_FS10_combined_to_CI.txt
- Supplementary_code_and_data/Figure1_MAPS_Deficit/plotting/Rcode_plot_Figure1A.R
- Supplementary_code_and_data/Figure1_MAPS_Deficit/plotting/Rcode_plot_Figure1B.R
- Supplementary_code_and_data/Figure1_MAPS_Deficit/scripts/
- Supplementary_code_and_data/Figure1_MAPS_Deficit/scripts/DDD/
- Supplementary_code_and_data/Figure1_MAPS_Deficit/scripts/ExAC/
- Supplementary_code_and_data/Figure1_MAPS_Deficit/scripts/ExAC/filter_ExAC_CQs.py
- Supplementary_code_and_data/Figure1_MAPS_Deficit/scripts/ExAC/get_MAPS_vars_ACs_ExAC_syn_redo.py
- Supplementary_code_and_data/Figure2_DNMs/
- Supplementary_code_and_data/Figure2_DNMs/Example_processing_Figure2.bash
- Supplementary_code_and_data/Figure2_DNMs/plotting/
- Supplementary_code_and_data/Figure2_DNMs/plotting/dom_obs_exp_cov_adj.txt
- Supplementary_code_and_data/Figure2_DNMs/plotting/nD_obs_exp_cov_adj.txt
- Supplementary_code_and_data/Figure2_DNMs/plotting/obs_exp_d5_PPT_syn_pLI_to_plot.txt
- Supplementary_code_and_data/Figure2_DNMs/plotting/PPT_to_plot_dom.txt
- Supplementary_code_and_data/Figure2_DNMs/plotting/PPT_to_plot_nD.txt
- Supplementary_code_and_data/Figure2_DNMs/plotting/PPT_to_plot_rec.txt
- Supplementary_code_and_data/Figure2_DNMs/plotting/PPVs_data_dominant_genes.txt
- Supplementary_code_and_data/Figure2_DNMs/plotting/PPVs_to_plot.txt
- Supplementary_code_and_data/Figure2_DNMs/plotting/Rcode_Fig2D_Enrichment_by_pLI.txt
- Supplementary_code_and_data/Figure2_DNMs/plotting/rec_obs_exp_cov_adj.txt
- Supplementary_code_and_data/Figure2_DNMs/plotting/R_code_obs_exp_and_poisson_plots.txt
- Supplementary_code_and_data/Figure2_DNMs/scripts/
- Supplementary_code_and_data/Figure2_DNMs/scripts/calculate_cov_adj_expected_chr.py
- Supplementary_code_and_data/Figure2_DNMs/scripts/compile_splice_mRates_don5_pLI_sextiles.py
- Supplementary_code_and_data/Figure2_DNMs/scripts/get_observed_splice_denovos_and_cov_check.py
- Supplementary_code_and_data/Figure2_DNMs/stats/
- Supplementary_code_and_data/Figure2_DNMs/stats/all_DNMs_paper_p_values_to_FDR_correct.txt
- Supplementary_code_and_data/Figure3_Diagnoses_by_PPV/
- Supplementary_code_and_data/Figure3_Diagnoses_by_PPV/38_vars_PPV_data_lab_clinclass.txt
- Supplementary_code_and_data/Figure3_Diagnoses_by_PPV/Rcode_Figure3_diag_by_PPV.R
- Supplementary_code_and_data/Figure4_MAPS_v_path/
- Supplementary_code_and_data/Figure4_MAPS_v_path/Example_processing_Figure4.bash
- Supplementary_code_and_data/Figure4_MAPS_v_path/plotting_data/
- Supplementary_code_and_data/Figure4_MAPS_v_path/plotting_data/Ada_FS10_to_cor.txt
- Supplementary_code_and_data/Figure4_MAPS_v_path/plotting_data/Ada_FS10_to_plot.txt
- Supplementary_code_and_data/Figure4_MAPS_v_path/Scripts/
- Supplementary_code_and_data/Figure4_MAPS_v_path/Scripts/compile_MAPS_infiles_Ada_mRate.py
- Supplementary_code_and_data/Figure5_DNMs_path/
- Supplementary_code_and_data/Figure5_DNMs_path/DeNovo_variants_for_ROC_plots.xlsx
- Supplementary_code_and_data/Figure5_DNMs_path/dom_can_ROCplot_data_with_CADD.txt
- Supplementary_code_and_data/Figure5_DNMs_path/dom_ROCplot_data_NC_with_CADD.txt
- Supplementary_code_and_data/Figure5_DNMs_path/Example_processing_Figure5.bash
- Supplementary_code_and_data/Figure5_DNMs_path/overlapping_20ths_incCADD.txt
