# Supplementary material for: Pathogenicity and selective constraint on variation near splice sites
Source: Genome Res. 2019 Feb;29(2):159–70. doi: 10.1101/gr.238444.118 (PMC6360807; doi:10.1101/gr.238444.118)
Supplement: Supplemental Material [file supp_gr.238444.118_Supplemental_code_and_data.zip › Supplementary_code_and_data/Figure2_DNMs/plotting/obs_exp_d5_PPT_syn_pLI_to_plot.txt]

order	don5	PPT	Syn
1	0.645650888	1.098907309	1.088687349
2	0.301594585	1.503449091	1.030313272
3	0.813020336	1.471062269	1.25325608
4	0.459740958	0.964211254	0.94607871
5	0.829841648	1.540535704	0.996317809
6	2.513784502	1.07135941	1.177351654
