# Supplementary material for: Pathogenicity and selective constraint on variation near splice sites
Source: Genome Res. 2019 Feb;29(2):159–70. doi: 10.1101/gr.238444.118 (PMC6360807; doi:10.1101/gr.238444.118)
Supplement: Supplemental Material [file supp_gr.238444.118_Supplemental_code_and_data.zip › Supplementary_code_and_data/Figure2_DNMs/plotting/PPT_to_plot_dom.txt]

position	site	expected	observed
1	PyPu	2.023988855	7
2	Other	6.137404852	9
